# Supplementary material for: CRISPR/Cas9-targeted mutagenesis of the tomato susceptibility gene PMR4 for resistance against powdery mildew
Source: BMC Plant Biol. 2020 Jun 19;20:284. doi: 10.1186/s12870-020-02497-y (PMC7304142; doi:10.1186/s12870-020-02497-y)
Supplement: Supplementary file 5 — Additional file 5: Supplementary Table 1. Characteristics of four selected sgRNAs for SlPMR4. sgRNAs were selected using CCTop program. PAM, protospacer adjacent motif. [file 12870_2020_2497_MOESM5_ESM.xlsx]

## Sheet: Sheet1
Supplementary Table 1. Characteristics of four selected sgRNAs for SlPMR4. sgRNAs were selected using CCTop program. PAM, protospacer adjacent motif.
Gene position Solyc07g053980 genomic sequence	Direction	Name guide	Guide sequence1	PAM	Mismatch number2	GC (%)	sgRNA structure (Mfold)3	sgRNA scorer4	On-target efficacy score (GPP portal)5	Potency (WU CRISPR)6
841-860	sense	sgRNA6	GTACTGCCCCACACTCTGCG	TGG	5	65	good	87	0.65	98
3146-3165	sense	sgRNA8	GGATATCAGAGAAGGATCAG	TGG	3	45	good	99	0.65	91
3284-3303	anti-sense	sgRNA1	TTAAAGCAGTCCCATACTCG	TGG	3	45	good	90	0.63	85
4041-4060	sense	sgRNA7	GCCAAGGTTGCCAGTGGCAA	TGG	3	60	good	54	0.43	25
1 sgRNAs were designed using CCTop-CRISPR/Cas9 target online predictor (crispr.cos.uni-heidelberg.de)
2 Minimum number of mismatches between sgRNA sequences and possible off-target sequences
3 Secondary structure checked using Mfold: unafold.rna.albany.edu/?q=mfold/RNA-Folding-Form
4 sgRNA Scorer 2.0 (crispr.med.harvard.edu/) Scale 0-100
5 GPP web portal (portals.broadinstitute.org/gpp/public/analysis-tools/sgrna-design) used based on Doench et al. Nature Biotechn. 2016;34:184-91. Scale 0-1
6 WU-CRISPR (crispr.wustl.edu/) Scale 0-100
