# Supplementary material for: CRISPR/Cas9-targeted mutagenesis of the tomato susceptibility gene PMR4 for resistance against powdery mildew
Source: BMC Plant Biol. 2020 Jun 19;20:284. doi: 10.1186/s12870-020-02497-y (PMC7304142; doi:10.1186/s12870-020-02497-y)
Supplement: Supplementary file 6 — Additional file 6: Supplementary Table 2.SlPMR4 sgRNAs off-targets. Off-targets with a maximum of three mismatches were found for sgRNA8 and sgRNA7 with Cas-OFFinder [34]. crRNA, sgRNA sequences. DNA, off-target sequences. Mismatches are indicated in red. [file 12870_2020_2497_MOESM6_ESM.xlsx]

## Sheet: Off-targets
Supplementary Table 2. SlPMR4 sgRNAs off-targets. Off-targets with a maximum of three mismatches were found for sgRNA8 and sgRNA7 with Cas-OFFinder (Bae et al. 2014). crRNA, sgRNA sequences. DNA, off-target sequences. Mismatches are indicated in red.
	Off-targets	Chromosome	Position Heinz Sl3.0	Direction	Mismatches	Bulge Size	Located in gene?
sgRNA8	crRNA: GGATATCAGAGAAGGATCAGNGG	Sl2.50ch02	17057304	+	3	0	intergenic
	DNA: GGtTATtAGAGAAGGATCAtGGG
sgRNA1	crRNA: TTAAAGCAGTCCCATACTCGNGG	Sl2.50ch09	3273508	̶	3	0	intron Solyc09g009800
	DNA: TTAAAaCAGTCgCATtCTCGGGG
sgRNA7	crRNA: GCCAAGGTTGCCAGTGGCAANGG	SL2.50ch02	42984664	̶	3	0	Solyc02g078230 (SlPMR4-h2)
	DNA: GCtAAGGTTGCtAGTGGtAATGG
	crRNA: GCCAAGGTTGCCAGTGGCAANGG	SL2.50ch03	57748713	̶	3	0	intergenic
	DNA: GCCAAGGTTcCCAaTGaCAAGGG
	crRNA: GCCAAGGTTGCCAGTGGCAANGG	SL2.50ch05	21065319	+	3	0	intergenic
	DNA: GCCAAGGTgGCCAaTGaCAAAGG
